# Supplementary material for: Large–Scale Transposon Mutagenesis Reveals Type III Secretion Effector HopR1 Is a Major Virulence Factor in Pseudomonas syringae pv. actinidiae
Source: Plants (Basel). 2022 Dec 27;12(1):141. doi: 10.3390/plants12010141 (PMC9823363; doi:10.3390/plants12010141)
Supplement: Supplementary file 1 [file plants-12-00141-s001.zip]

Archive with 3 entries (3 files):
- Spreadsheets.xlsx
- Supplementary Figures.pdf
- Supplementary Tables.pdf
